# Supplementary material for: Group versus individual antenatal and first year postpartum care: Study protocol for a multi-country cluster randomized controlled trial in Kenya and Nigeria
Source: Gates Open Res. 2019 Jul 4;2:56. Originally published 2018 Nov 5. [Version 2] doi: 10.12688/gatesopenres.12867.2 (PMC6350506; doi:10.12688/gatesopenres.12867.2)
Supplement: Supplementary file 1 [file gatesopenres-2-14160-s0000.tgz]

Archive with 1 entries (1 files):
- 72242879-e244-48c8-a71c-b86050fb7704_Supplemental_files-_Study_manual,_Data_tools,_and_recruitment_,materials.zip
